# Supplementary material for: The High Ratio of the Plasma miR-96/miR-99b Correlated With Poor Prognosis in Patients With Metastatic Colorectal Cancer
Source: Front Mol Biosci. 2022 Jan 3;8:799060. doi: 10.3389/fmolb.2021.799060 (PMC8762210; doi:10.3389/fmolb.2021.799060)
Supplement: Supplementary file 1 [file Table2.XLSX]

## Sheet: Sheet1
Supplementary Table 2 Differentially expressed miRNA in human colon cancer compared with its liver metastases in GSE72199
gene	foldchange
hsa-miR-551b	1.3123	up
hsa-miR-936	1.27428	up
hsa-miR-3174	1.11954	up
hsa-miR-146a	1.02062	up
hsa-miR-1285	0.945843	up
hsa-miR-149*	0.913007	up
hsa-miR-142-5p	0.899993	up
hsa-miR-223	0.887985	up
hsa-miR-513b	0.837228	up
hsa-miR-lOb	0.754512	up
jcv-miR-Jl-5p	0.750322	up
hsa-miR-494	0.731083	up
hsa-miR-125a-3p	0.730299	up
hsa-miR-199a-3p	0.730114	up
hsa-let-7i	0.685427	up
hsa-miR-497	0.625685	up
hsa-miR-381	0.609518	up
hsa-miR-1274a	0.597932	up
hsa-miR-337-5p	0.568264	up
hsa-miR-154	0.554891	up
hsa-miR-1274b	0.543264	up
hsa-miR-132	0.535788	up
hsa-miR-3195	0.530642	up
hsa-miR-127-3p	0.48599	up
hsa-miR-409-3p	0.480208	up
hsa-miR-22	0.465164	up
hsa-miR-4286	0.440413	up
hsa-miR-212	0.436136	up
hsa-miR-550a	0.396222	up
hsa-miR-939	0.391443	up
hsa-miR-3614-5p	0.300615	up
hsa-miR-33b*	0.289984	up
hsa-miR-664	-0.31863	down
hsa-miR-5 05	-0.38737	down
hsa-miR-128	-0.40766	down
hsa-miR-320c	-0.43551	down
hsa-miR-148 b	-0.51217	down
hsa-miR-98	-0.51274	down
hsa-miR-200c	-0.52989	down
hsa-miR-7-1 *	-0.58893	down
hsvl-miR-Hl*	-0.62097	down
hsa-miR-200a	-0.63855	down
hsa-miR-29a*	-0.69557	down
hsa-miR-96	-0.70432	down
hsa-miR-429	-0.74911	down
hsa-miR-192*	-0.76874	down
hsa-miR-106b*	-0.8446	down
hsa-miR-210	-0.84698	down
hsa-miR-598	-0.87103	down
hsa-miR-191	-0.89405	down
hsa-miR-181d	-0.89785	down
hsa-miR-7	-0.92823	down
hsa-miR-20a*	-0.93143	down
hsa-miR-3189	-0.94779	down
hsa-miR-183	-0.95729	down
hsvl -miR-H8	-0.96162	down
hsa-miR-203	-0.97528	down
hsa-miR-432	-1.01261	down
hsa-miR-195*	-1.03305	down
ebv-miR-BART4	-1.0841	down
hsa-miR-1180	-1.12151	down
hsa-miR-1290	-1.17811	down
hsa-miR-449b*	-1.19808	down
hsa-miR-375	-1.20615	down
hsa-miR-181c*	-1.22109	down
ebv-miR-BART12	-1.24266	down
hsa-miR-3148	-1.25342	down
hsa-miR-1228*	-1.30343	down
hsa-miR-19b-l*	-1.33026	down
hsa-miR-1247	-1.33521	down
hsa-miR-595	-1.37846	down
hsa-miR-744*	-1.38283	down
ebv-miR-BARTIO	-1.38421	down
hsa-miR-885-3p	-1.4416	down
hsa-miR-3130-5p	-1.46468	down
hsa-miR-3692*	-1.46658	down
hsa-miR-1258	-1.54516	down
hsa-miR-514b-3p	-1.83916	down
hsa-miR-205*	-1.86067	down
hsa-miR-885-5p	-2.00695	down
hsa-miR-122*	-2.82073	down
hsa-miR-122	-4.33787	down
hsa-miR-127-3p	27.01	up
hsa-miR-135a-3p	25.25	up
hsa-miR-151a-3p	2.05	up
hsa-miR-155-5p	2.64	up
hsa-miR-339-3p	6.25	up
hsa-miR-3 76a-3p	33.43	up
hsa-miR-409-3p	13.71	up
hsa-miR-410	10.15	up
hsa-miR-4291	2.13	up
hsa-miR-432-5p	11.32	up
hsa-miR-4478	8.98	up
hsa-miR-4673	10.56	up
hsa-miR-500a-3p	80.42	up
hsa-miR-503-5p	3.24	up
hsa-miR-532-3p	10.29	up
hsa-miR-542-5p	2.48	up
hsa-miR-55 lb-3p	53.53	up
hsa-miR-652-3p	2.48	up
hsa-miR-654-3p	10.57	up
hsa-miR-6717-5p	2.19	up
hsa-miR-96-5p	11.12	up
hsa-miR-122-3p	4.97	down
hsa-miR-193b-5p	2.15	down
hsa-miR-3 78a-3p	3.67	down
hsa-miR-378d	123.55	down
hsa-miR-378i	3.79	down
hsa-miR-4270	3.01	down
hsa-miR-4286	6.45	down
hsa-miR-4508	2.13	down
hsa-miR-4649-3p	2.15	down
hsa-miR-4701 -5p	2.31	down
hsa-miR-5585-3p	2.13	down
hsa-miR-99a-5p	4.45	down
