# Supplementary material for: The High Ratio of the Plasma miR-96/miR-99b Correlated With Poor Prognosis in Patients With Metastatic Colorectal Cancer
Source: Front Mol Biosci. 2022 Jan 3;8:799060. doi: 10.3389/fmolb.2021.799060 (PMC8762210; doi:10.3389/fmolb.2021.799060)
Supplement: Supplementary file 4 [file Table6.XLSX]

## Sheet: PI3K
Supplementary table 6_PI3K pathway
Genesymbol	degree		module1	Genesymbol	degree		module2	Genesymbol	degree		module3	Genesymbol	degree		module4	Genesymbol	degree
AKT1	183			COL1A1	44			VWF	13			AKT3	26			BCL2	11
EGFR	144			PIK3R1	26
PIK3CA	139
INS	136
EGF	135			PIK3CA	26
KRAS	132
MAPK1	128
PIK3R1	126
FN1	125
VEGFA	118
TP53	116
MTOR	104
PTK2	103
PTEN	102
ERBB2	96
AKT3	95			COL2A1	37			VEGFA	33			CDK2	7			CSF1	5
AKT2	94			COL1A2	43			VTN	4			CCND2	9			CCNE1	2
ITGB1	94
FGF2	93
IRS1	93
ITGB3	90
HGF	88
IGF1R	88
GRB2	87
SOS1	87
CCND1	86			COL9A1	34			MAP2K1	21			GNB1	22			PPP2R2A	16
PIK3CB	86
PDGFRB	84
ITGA2B	81
ITGAV	79
NGF	79
ITGA6	78
KIT	78
PDGFB	78
MAP2K1	77
MET	77
KDR	76
GSK3B	75
ITGA2	75
FOXO3	74
INSR	74
RAF1	72
RPS6KB1	72
ITGB4	71
PDGFRA	71
BDNF	70			COL6A5	35			MDM2	24			FIGF	10			PPP2CA	18
ERBB3	70
ITGA1	70
ITGA5	69
PIK3R3	68
JAK1	67
PRKCA	67
IGF2	66
ITGA4	65
RAC1	65
BCL2L1	64			COL6A2	40			MTOR	26			F2R	19			PDPK1	7
MDM2	64
NGFR	64
PIK3CD	64
ITGA3	63
PDPK1	63
CREB1	62			ITGB8	46							PIK3R6	20
ITGA9	62
ERBB4	60
FGF1	60
ITGB5	60
LAMB1	60
VWF	60
YWHAB	60
COL1A1	59			ITGA11	46			FGF18	15			JAK3	8			TLR2	6
ITGB6	59
TSC2	59
FGFR1	58
FGFR2	58
FGFR3	58
ITGA11	58
KITLG	58
ITGA7	57
ITGA8	57
ITGB8	57
THBS1	57
ANGPT1	56			COL4A1	46			RAF1	19			CDK4	11			CSF1R	7
EPO	56
ITGA10	56
PPP2CA	56
RELA	56
FLT1	55
FLT3	55
FGF7	54
JAK3	54
LAMA1	53
COL1A2	52			ITGA2	51			FGF16	16			KIT	10			VEGFB	4
PDGFA	52
CSF1R	51			LAMA5	36							STK11	12
EPHA2	51
MCL1	51
NTRK1	51
COL4A2	50			ITGA4	46			CREB1	17			LPAR3	20			YWHAG	9
FGF4	50
LAMC2	50
NFKB1	50
RPTOR	50
BCL2L11	49			COL6A3	39			MET	23			FGFR4	7			PHLPP1	3
COL4A1	49			ITGA3	48			ERBB3	27			LPAR2	20			YWHAE	8
CSF1	49			LAMA4	37							SGK1	10
FGFR4	49
FIGF	49
NTRK2	49
CASP9	48			COL6A6	34			MCL1	18			FLT1	7			PPP2CB	15
FGF9	47
LAMC1	47
CDKN1A	46			HGF	30			FGF9	20			GRB2	21			RAC1	5
COL4A3	46			ITGA5	49			COMP	2			LPAR4	18			YWHAH	10
MAP2K2	46
COL6A2	45			ITGA9	46			BDNF	27			MAPK1	31
COL6A3	45			ITGAV	51			BCL2L11	17			NFKB1	9
EIF4E	45			SOS1	19
FGF22	45
FGF3	45
NTF3	45
STK11	45
FGF19	44
LAMA3	44
COL2A1	43			ITGA2B	49			ERBB4	21			LPAR1	21			YWHAB	14
FGF16	43
IL2RA	43
LAMA4	43
YWHAQ	43
CDK4	42			FGF4	14			FGFR2	20			GNG4	20			PPP2R5C	12
COL4A4	42			ITGA6	53			CDKN1A	17			LPAR5	18			YWHAQ	9
FGF18	42
YWHAE	42
CD19	41			ERBB2	22			IGF1R	30			GNG10	20			PPP2R3A	11
COL4A5	41			ITGA7	45			CCND1	30			LPAR6	18
GNB1	41
LAMB2	41
PPP2CB	41
RHEB	41
THBS2	41
TSC1	41
VEGFB	41
YWHAG	41
IL2RB	40
LAMA2	40
LAMA5	40
NOS3	40
PRKAA1	40
SYK	40
YWHAH	40
CDK2	38			FGF2	26			FGFR3	20			GNG2	20			PPP2R5B	12
COL4A6	38			ITGA8	45			CASP9	18			MAP2K2	11
COL9A2	38			ITGB5	46			AKT1	34			NTRK2	9
GNB3	38
COL9A1	37			ITGB4	51			AKT2	17			NTRK1	9
EFNA5	37			NGF	14
COL6A5	36			ITGB1	57			BCL2L1	21			NGFR	14
COL6A6	36			ITGB3	55			ANGPT1	18			NTF3	11
GNB4	36
PPP2R1B	36
PRKAA2	36
SGK1	36
TGFA	36
BCL2	35			COL4A6	36			PDGFB	17			EPHA2	6			PDGFC	4
CCND2	35			COL9A2	35			KITLG	20			GNB3	21			PPP2R2B	18
CHRM1	35			ITGA1	52			FGF22	18			INSR	11			SGK3	3
GNG12	35
GNG2	35
MLST8	35
PIK3R6	35
TLR2	35
CCNE1	34			EGFR	30			IGF2	22			GNB5	20			PPP2R2D	11
PDGFC	34
PPP2R2A	34
PRL	34
ATF4	33			COL4A3	41			PIK3CB	25			CHRM1	19			FASLG	2
IL7R	33
LAMC3	33
RELN	33
VTN	33
EFNA3	32			LAMC2	37
EFNA4	32			LAMC3	30
F2R	32
FASLG	32
FLT3LG	32
GNB5	32
GNG10	32
GNG4	32
GNGT2	32
IKBKB	32
IL6R	31
PHLPP2	31
PPP2R2B	31
RPS6KB2	31
COMP	30			ITGB6	46							PDGFA	11
TNC	30
LPAR1	29
PHLPP1	29
PPP2R5C	29
PPP2R5D	29
CDK6	28			FGF7	18			FGFR1	20			GNGT2	20			PPP2R5E	12
IL4R	28
GHR	27
HSP90B1	27
LPAR2	27
LPAR3	27
PPP2R5E	27
GH1	26
PPP2R5A	26
PPP2R5B	26
THBS3	26
TNXB	26
CSH1	25			LAMB1	43							TP53	26
TNN	25
CCND3	24			EGF	27			JAK1	18			GNB4	21			PPP2R2C	11
CHAD	24			INS	22			FGF3	17			GSK3B	19			RPTOR	9
SOS2	24
BAD	23			COL4A5	39			PDGFRA	20			EIF4E	13			FN1	8
CRTC2	23			LAMA3	36							RPS6KB2	9
DDIT4	23			LAMC1	39							TSC2	15
PRLR	23
SGK3	23
CDC37	22			FGF1	15			FOXO3	19			GNG12	20			PPP2R5A	12
CHRM2	21			ITGA10	46			FGF19	18			IRS1	24			TGFA	3
CSH2	21			LAMB2	34							TSC1	13
LPAR4	21
LPAR5	21
LPAR6	21
TNR	21
IFNA10	20
IFNA16	20
IFNA17	20
IFNA21	20
IFNA4	20
MYB	20
PPP2R2C	20
PPP2R2D	20
OSMR	18
SGK2	18
ATF2	17			COL4A2	46			PTEN	30			CDK6	5			EPO	3
CREB5	17			LAMA2	35							RPS6KB1	15
G6PC	17
PPP2R3A	17
EIF4B	16			PTK2	57
IFNAR2	16
RBL2	16
CREB3	15			KDR	23							RELA	10
CREB3L2	15			KRAS	18							RELN	3
ATF6B	14			COL4A4	39			PDGFRB	24			CHRM2	18			FLT3	6
CREB3L4	14			LAMA1	40							RHEB	15
GYS1	13
PCK2	13
RXRA	13
PIK3AP1	12
GYS2	11
GH2	9
PKN1	8
PKN2	8
TCL1A	8
PKN3	6
EIF4E1B	5			THBS1	40
THEM4	5
MAGI2	4
MTCP1	4
EIF4E2	2			THBS2	32
G6PC2	2
MAGI1	2
