# Supplementary material for: The High Ratio of the Plasma miR-96/miR-99b Correlated With Poor Prognosis in Patients With Metastatic Colorectal Cancer
Source: Front Mol Biosci. 2022 Jan 3;8:799060. doi: 10.3389/fmolb.2021.799060 (PMC8762210; doi:10.3389/fmolb.2021.799060)
Supplement: Supplementary file 6 [file Table4.XLSX]

## Sheet: Sheet1
miR-96 targets
SMU1
B4GALT1
NFX1
AQP7
AQP3
UBAP2
DCAF12
KIF24
NUDT2
MYORG
C9orf24
FAM219A
ENHO
CNTFR
GALT
IL11RA
FAM205A
FAM205C
PHF24
C9orf131
PIGO
STOML2
UNC13B
RUSC2
FAM166B
CD72
TPM2
TLN1
CREB3
GBA2
TMEM8B
OR2S2
CCIN
RNF38
PAX5
ZCCHC7
FBXO10
FRMPD1
TRMT10B
IGFBPL1
CNTNAP3
SPATA31A1
CBWD6
SPATA31A6
SPATA31A5
SPATA31A7
LOC100289279
SPATA31A3
CBWD3
PGM5
FAM122A
PRKACG
FXN
TJP2
FAM189A2
APBA1
PTAR1
SMC5
KLF9
TRPM3
C9orf85
C9orf57
GDA
ZFAND5
TMC1
RORB
CARNMT1
NMRK1
OSTF1
PCSK5
GCNT1
PRUNE2
FOXB2
VPS13A
CEP78
PSAT1
TLE4
SPATA31D3
SPATA31D1
FRMD3
KIF27
HNRNPK
RMI1
SLC28A3
NTRK2
AGTPBP1
GOLM1
ZCCHC6
CTSL
SPIN1
NXNL2
C9orf47
SHC3
SECISBP2
SEMA4D
GADD45G
AUH
SPTLC1
IARS
NOL8
ASPN
BICD2
ZNF484
SUSD3
WNK2
PHF2
PTPDC1
MFSD14B
FBP2
HSD17B3
SLC35D2
ZNF367
CDC14B
ZNF510
MFSD14C
CCDC180
TDRD7
TMOD1
NCBP1
XPA
FOXE1
TRMO
HEMGN
NANS
GABBR2
COL15A1
TGFBR1
INVS
TMEFF1
CAVIN4
PLPPR1
BAAT
ZNF189
ALDOB
RNF20
PPP3R2
SMC2
OR13F1
OR13C4
OR13C3
OR13C8
OR13C2
OR13C9
NIPSNAP3B
ABCA1
SLC44A1
FKTN
TAL2
TMEM38B
ZNF462
ELP1
FAM206A
CTNNAL1
TMEM245
PTPN3
PALM2
PALM2-AKAP2
AKAP2
FAM110A
PSMF1
C20orf202
SNPH
SIRPB1
SIRPG
PDYN
STK35
TGM3
TGM6
SNRPB
TMC2
CPXM1
TMEM239
VPS16
PTPRA
UBOX5
FASTKD5
LZTS3
SLC4A11
ATRN
ADAM33
SPEF1
CDC25B
AP5S1
MAVS
PANK2
RNF24
SMOX
ADRA1D
PRNP
PRND
SLC23A2
TMEM230
CDS2
PROKR2
TRMT6
MCM8
CRLS1
LRRN4
HAO1
TMX4
PLCB4
SNAP25
MKKS
JAG1
BTBD3
TASP1
MACROD2
OTOR
DSTN
RRBP1
BANF2
SNX5
MGME1
PET117
KAT14
ZNF133
SEC23B
DTD1
CRNKL1
INSM1
XRN2
SSTR4
CD93
GZF1
NAPB
CST3
CST4
CST5
APMAP
ACSS1
VSX1
ENTPD6
PYGB
GINS1
NANP
DEFB119
DEFB123
REM1
HM13
ID1
BCL2L1
TPX2
DUSP15
TTLL9
PDRG1
CCM2L
HCK
PLAGL2
KIF3B
C20orf203
SUN5
BPIFB3
BPIFA2
CDK5RAP1
SNTA1
CBFA2T2
NECAB3
ZNF341
EIF2S2
AHCY
TP53INP2
NCOA6
GGT7
GSS
MYH7B
TRPC4AP
MMP24
FAM83C
UQCC1
CEP250
RBM12
NFS1
RBM39
SCAND1
CNBD2
EPB41L1
SLA2
DSN1
SOGA1
TLDC2
MROH8
RPN2
GHRH
SRC
TTI1
TGM2
KIAA1755
ADIG
SLC32A1
ACTR5
PPP1R16B
FAM83D
DHX35
ZHX3
LPIN3
CHD6
PTPRT
L3MBTL1
SGK2
IFT52
JPH2
OSER1
GDAP1L1
HNF4A
TTPAL
SERINC3
PKIG
WISP2
YWHAB
TOMM34
STK4
KCNS1
WFDC12
RBPJL
SDC4
SYS1
TP53TG5
PIGT
EPPIN-WFDC6
EPPIN
WFDC10A
WFDC10B
WFDC13
WFDC3
TNNC2
SNX21
TRA2B
DGKG
AHSG
FETUB
KNG1
ST6GAL1
RTP2
BCL6
LPP
TPRG1
TP63
P3H2
CLDN1
CLDN16
IL1RAP
GMNC
OSTN
UTS2B
CCDC50
FGF12
MB21D2
ATP13A5
ATP13A4
OPA1
HES1
LRRC15
TMEM44
LSG1
FAM43A
ACAP2
MUC4
TNK2
TFRC
ZDHHC19
SLC51A
UBXN7
RNF168
SMCO1
WDR53
FBXO45
NRROS
PAK2
SENP5
NCBP2
PIGZ
MELTF
DLG1
BDH1
RUBCN
LRCH3
LMLN
ZNF141
PIGG
PDE6B
SLC49A3
GAK
SLC26A1
RNF212
MAEA
UVSSA
CRIPAK
FAM53A
TMEM129
FGFR3
LETM1
NSD2
NAT8L
HAUS3
ZFYVE28
TNIP2
SH3BP2
ADD1
MFSD10
HTT
RGS12
HGFAC
DOK7
LRPAP1
TMEM128
ZBTB49
STX18
EVC2
EVC
CRMP1
C4orf50
PPP2R2C
MRFAP1
MRFAP1L1
KIAA0232
TADA2B
SORCS2
PSAPL1
AFAP1
ABLIM2
SH3TC1
HTRA3
USP17L10
USP17L11
USP17L12
USP17L13
USP17L15
USP17L17
USP17L18
USP17L19
USP17L20
USP17L21
USP17L22
USP17L24
USP17L25
USP17L26
USP17L5
USP17L27
USP17L28
USP17L29
USP17L30
DRD5
CLNK
HS3ST1
RAB28
BOD1L1
CPEB2
C1QTNF7
CC2D2A
FAM200B
BST1
CD38
TAPT1
LCORL
SLIT2
ADGRA3
PPARGC1A
DHX15
CCDC149
LGI2
SEPSECS
PI4K2B
ZCCHC4
SLC34A2
SEL1L3
SMIM20
RBPJ
CCKAR
TBC1D19
PCDH7
DTHD1
NWD2
TBC1D1
PTTG2
KLF3
TLR1
FAM114A1
TMEM156
KLHL5
KLB
LIAS
UGDH
SMIM14
PDS5A
SVEP1
LPAR1
KIAA0368
ZNF483
DNAJC25-GNG10
GNG10
UGCG
SUSD1
PTBP3
HSDL2
KIAA1958
INIP
SLC46A2
SLC31A2
FKBP15
PRPF4
WDR31
HDHD3
ALAD
C9orf43
RGS3
ZNF618
AMBP
AKNA
TNFSF15
TNFSF8
TNC
PAPPA
ASTN2
TRIM32
BRINP1
CDK5RAP2
MEGF9
FBXW2
PSMD5
PHF19
C5
CNTRL
RAB14
DAB2IP
LHX6
PTGS1
OR1N2
OR1B1
OR1K1
RC3H2
ZBTB6
ZBTB26
RABGAP1
STRBP
CRB2
PSMB7
ADGRD2
NR5A1
WDR38
HSPA5
GAPVD1
MAPKAP1
ZBTB34
ANGPTL2
GARNL3
LRSAM1
FAM129B
STXBP1
SH2D3C
CDK9
FPGS
AK1
ST6GALNAC6
PIP5KL1
FAM102A
NAIF1
CIZ1
GOLGA2
COQ4
SLC27A4
URM1
CERCAM
ODF2
PKN3
ZER1
KYAT1
LRRC8A
PHYHD1
DOLK
NUP188
PTPA
NTMT1
ASB6
TOR1B
TOR1A
C9orf78
USP20
HMCN2
FUBP3
ABL1
LAMC3
AIF1L
NUP214
FAM78A
PLPP7
PRRC2B
UCK1
RAPGEF1
MED27
TTF1
DDX31
GTF3C4
AK8
TSC1
GFI1B
GTF3C5
SURF6
STKLD1
REXO4
ADAMTS13
CACFD1
MYMK
FAM163B
DBH
BRD3OS
WDR5
PPP1R26
LCN1
NACC2
LHX3
QSOX2
GPSM1
SNAPC4
PRPF4B
FARS2
NRN1
RREB1
CAGE1
DSP
TXNDC5
ERVFRD-1
TMEM170B
HIVEP1
TBC1D7-LOC100130357
TBC1D7
SIRT5
NOL7
MCUR1
RNF182
DTNBP1
ATXN1
RBM24
CAP2
NUP153
KIF13A
KDM1B
DEK
RNF144B
ID4
MBOAT1
E2F3
PRL
ACOT13
RIPOR2
SLC17A4
SLC17A1
SLC17A2
HIST1H1T
HIST1H2AC
HIST1H1E
HIST1H2BG
HIST1H4G
BTN3A1
BTN2A1
BTN1A1
ABT1
HIST1H2BJ
PRSS16
ZNF391
HIST1H2AJ
ZNF165
ZSCAN16
ZKSCAN8
ZSCAN9
ZKSCAN4
ZSCAN26
PGBD1
ZSCAN31
ZKSCAN3
ZSCAN12
ZSCAN23
ZBED9
OR2B3
GABBR1
HLA-F
HLA-A
TRIM40
TRIM10
TRIM15
TRIM39
TRIM39-RPP21
HLA-E
PPP1R10
MRPS18B
ATAT1
DHX16
PPP1R18
NRM
MDC1
IER3
VARS2
CDSN
CCHCR1
TCF19
POU5F1
HLA-B
MICA
ATP6V1G2
TNF
LST1
NCR3
PRRC2A
C6orf47
LY6G5B
LY6G6F
LY6G6F-LY6G6D
CLIC1
MSH5
VARS
SLC44A4
C2
CFB
SKIV2L
STK19
C4A
C4B
CYP21A2
PPT2
RNF5
PBX2
GPSM3
BTNL2
HLA-DRB5
HLA-DRB1
TAP2
HLA-DMB
BRD2
HLA-DOA
RXRB
VPS52
RPS18
B3GALT4
STAT4
NABP1
CAVIN2
TMEFF2
SLC39A10
DNAH7
STK17B
ANKRD44
SF3B1
COQ10B
HSPE1-MOB4
HSPE1
RFTN2
PLCL1
TYW5
MAIP1
SPATS2L
KCTD18
FAM126B
CFLAR
CASP8
STRADB
C2CD6
ALS2
CDK15
FZD7
NOP58
BMPR2
NBEAL1
CYP20A1
ABI2
RAPH1
PARD3B
NRP2
INO80D
NDUFS1
ZDBF2
ADAM23
FAM237A
FASTKD2
KLF7
CREB1
CCNYL1
PLEKHM3
PIKFYVE
MAP2
UNC80
ACADL
CPS1
ERBB4
IKZF2
VWC2L
BARD1
ATIC
FN1
TMEM169
2019-03-04
SMARCAL1
TNS1
ARPC2
PNKD
SLC11A1
CTDSP1
VIL1
CNOT9
PLCD4
RNF25
STK36
TTLL4
PRKAG3
WNT10A
CFAP65
IHH
SLC23A3
RETREG2
ZFAND2B
ABCB6
ATG9A
ANKZF1
TUBA4A
SPEG
LOC100996693
GMPPA
ASIC4
OBSL1
STK11IP
EPHA4
PAX3
SGPP2
WDFY1
FAM124B
CUL3
NYAP2
IRS1
RHBDD1
COL4A4
COL4A3
MFF
TM4SF20
CCL20
SPHKAP
TRIP12
SLC16A14
SP110
SP140
SP100
CAB39
GPR55
C2orf72
HTR2B
B3GNT7
TEX44
DIS3L2
ALPI
EIF4E2
EFHD1
KCNJ13
DGKD
USP40
UGT1A8
UGT1A10
UGT1A9
UGT1A7
UGT1A6
UGT1A5
UGT1A4
UGT1A3
UGT1A1
MROH2A
HJURP
GLI2
TFCP2L1
CLASP1
GYPC
BIN1
CYP27C1
PROC
MYO7B
LIMS2
GPR17
WDR33
POLR2D
AMMECR1L
HS6ST1
POTEF
SMPD4
POTEJ
AMER3
ARHGEF4
PLEKHB2
POTEE
CCDC74A
ANKRD30BL
LYPD1
NCKAP5
MGAT5
TMEM163
ACMSD
CCNT2
MAP3K19
RAB3GAP1
ZRANB3
R3HDM1
UBXN4
MCM6
DARS
CXCR4
THSD7B
HNMT
SPOPL
LRP1B
KYNU
ZEB2
ACVR2A
MBD5
KIF5C
MMADHC
RBM43
RIF1
NEB
ARL5A
CACNB4
FMNL2
RPRM
GALNT13
GPD2
ERMN
UPP2
TANC1
WDSUB1
LY75-CD302
LY75
RBMS1
TBR1
SLC4A10
GCG
FAP
IFIH1
GCA
FIGN
GRB14
COBLL1
SCN3A
SCN2A
CSRNP3
GALNT3
TTC21B
SCN1A
SCN9A
SCN7A
XIRP2
B3GALT1
STK39
NOSTRIN
SPC25
G6PC2
DHRS9
LRP2
KLHL41
SSB
UBR3
MYO3B
SP5
TLK1
CYBRD1
DLX1
ITGA6
CDCA7
OLA1
SCRN3
GPR155
WIPF1
CHRNA1
CHN1
ATF2
LNPK
HOXD4
HNRNPA3
NFE2L2
AGPS
OSBPL6
PJVK
TTN
CCDC141
UBE2E3
SSFA2
PDE1A
NUP35
ZNF804A
FSIP2
ITGAV
GULP1
COL5A2
ASNSD1
ANKAR
OSGEPL1
PMS1
C2orf88
HIBCH
INPP1
GLS
CD248
RIN1
NPAS4
MRPL11
DPP3
BBS1
ZDHHC24
RBM14
SPTBN2
PC
LRFN4
KDM2A
ANKRD13D
POLD4
TBC1D10C
CARNS1
TMEM134
AIP
PITPNM1
CABP2
NDUFV1
TBX10
ALDH3B2
UNC93B1
NDUFS8
TCIRG1
CHKA
KMT5B
LRP5
PPP6R3
CPT1A
CCND1
ORAOV1
ANO1
PPFIA1
CTTN
SHANK2
DHCR7
NADSYN1
KRTAP5-7
KRTAP5-8
KRTAP5-10
KRTAP5-11
RNF121
NUMA1
LRTOMT
ANAPC15
FOLR3
FOLR1
FOLR2
INPPL1
ARAP1
ATG16L2
FCHSD2
P2RY2
P2RY6
ARHGEF17
RELT
FAM168A
COA4
PAAF1
UCP2
C2CD3
PPME1
PGM2L1
KCNE3
LIPT2
POLD3
RNF169
XRRA1
SPCS2
NEU3
SLCO2B1
TPBGL
ARRB1
RPS3
KLHL35
MAP6
MOGAT2
UVRAG
THAP12
GVQW3
EMSY
ACER3
B3GNT6
MYO7A
GDPD4
AQP11
CLNS1A
RSF1
INTS4
NDUFC2-KCTD14
KCTD14
KCTD21
GAB2
TENM4
PRCP
DDIAS
RAB30
DLG2
CREBZF
CCDC89
SYTL2
EED
CCDC81
FZD4
TMEM135
RAB38
CTSC
GRM5
NOX4
NAALAD2
CHORDC1
FAT3
MTNR1B
C11orf54
MED17
HEPHL1
PANX1
FUT4
PIWIL4
AMOTL1
CWC15
KDM4E
SRSF8
SESN3
CEP57
MAML2
CCDC82
JRKL
CNTN5
PGR
TRPC6
CEP126
YAP1
BIRC3
MMP7
MMP27
MMP8
MMP10
MMP1
DCUN1D5
DYNC2H1
CASP5
CARD16
GRIA4
KBTBD3
GUCY1A2
ALKBH8
SLN
SLC35F2
NPAT
ATM
KDELC2
C11orf87
ZC3H12C
RDX
FDX1
ARHGAP20
ALYREF
ANAPC11
PCYT2
SIRT7
MAFG
PYCR1
ASPSCR1
CENPX
RAC3
RFNG
DUS1L
FASN
CCDC57
SECTM1
NARF
WDR45B
FN3K
TBCD
B3GNTL1
USP14
THOC1
CLUL1
TYMS
NDC80
SMCHD1
EMILIN2
TGIF1
DLGAP1
AKAIN1
ZBTB14
TMEM200C
PTPRM
MTCL1
ANKRD12
TWSG1
RAB31
VAPA
APCDD1
SLC35G4
GNAL
CHMP1B
MPPE1
ANKRD62
CIDEA
TUBB6
AFG3L2
SPIRE1
PSMG2
CEP76
PTPN2
SEH1L
CEP192
LDLRAD4
RNMT
MC5R
MC2R
ROCK1
GREB1L
ESCO1
MIB1
CTAGE1
RBBP8
CABLES1
TMEM241
RMC1
LAMA3
TTC39C
CABYR
OSBPL1A
IMPACT
HRH4
ZNF521
SS18
PSMA8
KCTD1
CHST9
DSC3
DSC2
DSC1
DSG4
TRAPPC8
RNF125
RNF138
MEP1B
GAREM1
ASXL3
NOL4
MAPRE2
ZNF397
ZSCAN30
ZNF396
INO80C
GALNT1
SLC39A6
FHOD3
TPGS2
CELF4
PIK3C3
RIT2
SYT4
SETBP1
SLC14A1
EPG5
PSTPIP2
ATP5F1A
C18orf25
LOXHD1
PIAS2
HDHD2
SKOR2
SMAD2
SMAD7
DYM
ACAA2
MBD1
CXXC1
MRO
ELAC1
SMAD4
MEX3C
DCC
MBD2
POLI
C18orf54
DYNAP
RAB27B
WDR7
ST8SIA3
ONECUT2
NARS
ATP8B1
NEDD4L
ALPK2
ZNF532
SEC11C
CCBE1
PMAIP1
CDH20
RNF152
PIGN
KIAA1468
ZCCHC2
PHLPP1
KDSR
SERPINB12
SERPINB13
SERPINB3
SERPINB10
DSEL
CD226
RTTN
SOCS6
CBLN2
NETO1
FBXO15
CYB5A
FAM69C
CNDP2
ZNF407
ZADH2
HHIPL1
DEGS2
YY1
SLC25A29
SLC25A47
WARS
DLK1
DIO3
PPP2R5C
DYNC1H1
WDR20
MOK
TECPR2
ANKRD9
RCOR1
CDC42BPB
EIF5
MARK3
TRMT61A
BAG5
PPP1R13B
TDRD9
ASPG
KIF26A
C14orf180
TMEM179
INF2
ZBTB42
CEP170B
AHNAK2
CLBA1
JAG2
NUDT14
PACS2
TEX22
MTA1
TMEM121
GOLGA6L6
OR4M2
NIPA2
CYFIP1
TUBGCP5
GOLGA6L1
MKRN3
MAGEL2
NDN
NPAP1
UBE3A
ATP10A
GABRG3
HERC2
GOLGA8F
GOLGA8G
GOLGA8M
FAM189A1
NSMCE3
TJP1
GOLGA8J
GOLGA8R
GOLGA8H
ARHGAP11B
FAN1
MTMR10
OTUD7A
GOLGA8K
GOLGA8O
GOLGA8N
ARHGAP11A
FMN1
RYR3
CHRM5
LPCAT4
GOLGA8A
GOLGA8B
GJD2
ZNF770
DPH6
C15orf41
MEIS2
SPRED1
THBS1
EIF2AK4
SRP14
BUB1B
BUB1B-PAK6
PAK6
PLCB2
CCDC9B
DISP2
CHST14
CCDC32
KNL1
RMDN3
ZFYVE19
EXD1
RTF1
RPAP1
TYRO3
MGA
MAPKBP1
SPTBN5
EHD4
PLA2G4E
VPS39
TMEM87A
GANC
CAPN3
ZNF106
SNAP23
LRRC57
HAUS2
STARD9
TTBK2
UBR1
EPB42
TGM5
ADAL
ZSCAN29
TP53BP1
MAP1A
PPIP5K1
CKMT1B
STRC
CKMT1A
SERF2
SERINC4
WDR76
FRMD5
SPG11
TERB2
DUOX2
DUOXA2
DUOXA1
DUOX1
SHF
SLC28A2
SPATA5L1
SQOR
SEMA6D
SLC24A5
MYEF2
CTXN2
SLC12A1
DUT
FBN1
SHC4
SECISBP2L
COPS2
GALK2
FGF7
DTWD1
ATP8B4
HDC
GABPB1
USP8
USP50
TRPM7
SPPL2A
GLDN
DMXL2
SCG3
LYSMD2
TMOD2
TMOD3
MYO5A
RDM1
CCL18
CCL4
CCL4L2
ZNHIT3
PIGW
MRM1
AATF
ACACA
TADA2A
DUSP14
SYNRG
HNF1B
GPR179
SOCS7
SRCIN1
MLLT6
CISD3
PCGF2
PIP4K2B
CWC25
LASP1
FBXO47
PLXDC1
RPL19
STAC2
FBXL20
MED1
CDK12
TCAP
PNMT
PGAP3
ERBB2
GRB7
IKZF3
ZPBP2
LRRC3C
MED24
THRA
NR1D1
CASC3
RARA
TOP2A
IGFBP4
SMARCE1
KRT10
KRT20
KRT39
KRT40
KRTAP3-3
KRTAP4-7
KRTAP4-8
KRTAP4-9
KRTAP4-11
KRTAP4-12
KRTAP4-6
KRTAP4-5
KRTAP29-1
KRT31
KRT36
KRT13
KRT9
KRT17
HAP1
JUP
KLHL11
ACLY
TTC25
NKIRAS2
C17orf113
DHX58
KAT2A
RAB5C
KCNH4
GHDC
STAT5A
STAT3
CAVIN1
ATP6V0A1
NAGLU
MLX
RETREG3
TUBG1
TUBG2
PLEKHH3
CNTNAP1
EZH1
VPS25
WNK4
CNTD1
PSME3
AOC2
AOC3
G6PC
PTGES3L
RUNDC1
RPL27
VAT1
RND2
ARL4D
DHX8
ETV4
DUSP3
MPP3
MPP2
PPY
LSM12
HDAC5
C17orf53
TMUB2
ATXN7L3
UBTF
SLC25A39
ITGA2B
GPATCH8
FZD2
MEIOC
DBF4B
ADAM11
GJC1
FAM187A
GFAP
KIF18B
C1QL1
NMT1
PLCD3
HEXIM1
FMNL1
MAP3K14
ARHGAP27
PLEKHM1
LINC02210-CRHR1
CRHR1
MAPT
KANSL1
LRRC37A
ARL17B
LRRC37A2
ARL17A
NSF
WNT3
WNT9B
GOSR2
RPRML
CDC27
MYL4
ITGB3
NPEPPS
KPNB1
SP2
PNPO
CDK5RAP3
NFE2L1
SKAP1
HOXB3
HOXB5
HOXB6
HOXB8
HOXB9
PRAC2
HOXB13
CALCOCO2
UBE2Z
SNF8
IGF2BP1
B4GALNT2
PHOSPHO1
PHB
NXPH3
SPOP
DLX3
ITGA3
SAMD14
SGCA
COL1A1
TMEM92
ACSF2
CHAD
RSAD1
MYCBPAP
SPATA20
SAMD11
NOC2L
ISG15
C1orf159
TNFRSF18
B3GALT6
ACAP3
PUSL1
INTS11
TAS1R3
MXRA8
VWA1
ATAD3C
ATAD3A
FNDC10
MIB2
MMP23B
CDK11B
CDK11A
SLC35E2
PRKCZ
SKI
RER1
PLCH2
PANK4
TNFRSF14
FAM213B
MMEL1
PRDM16
ARHGEF16
MEGF6
WRAP73
TP73
CCDC27
SMIM1
LRRC47
CEP104
C1orf174
NPHP4
KCNAB2
CHD5
RPL22
RNF207
ICMT
GPR153
ACOT7
HES2
ESPN
TNFRSF25
PLEKHG5
NOL9
ZBTB48
CAMTA1
RERE
ENO1
GPR157
H6PD
TMEM201
PIK3CD
CLSTN1
NMNAT1
UBE4B
KIF1B
PGD
CENPS-CORT
CORT
DFFA
CASZ1
TARDBP
SRM
MTOR
ANGPTL7
UBIAD1
FBXO44
DRAXIN
MFN2
TNFRSF8
VPS13D
AADACL4
C1orf158
PRAMEF12
PRAMEF11
PRAMEF7
PRAMEF25
PRAMEF18
PRAMEF8
LRRC38
PRDM2
KAZN
FHAD1
CELA2B
CASP9
DNAJC16
AGMAT
TMEM82
FBLIM1
SRARP
HSPB7
CLCNKB
FAM131C
EPHA2
ARHGEF19
FBXO42
SPATA21
NECAP2
ATP13A2
PADI1
PADI3
PADI4
PADI6
ARHGEF10L
ACTL8
IGSF21
KLHDC7A
PAX7
ALDH4A1
IFFO2
UBR4
EMC1
AKR7L
AKR7A3
CAPZB
MINOS1-NBL1
NBL1
PLA2G2E
PLA2G2A
PLA2G5
PLA2G2F
PLA2G2C
VWA5B1
CAMK2N1
MUL1
HP1BP3
ALPL
USP48
LDLRAD2
HSPG2
CDC42
WNT4
EPHA8
C1QA
C1QC
EPHB2
HNRNPR
ASAP3
ID3
RPL11
ELOA
LYPLA2
HMGCL
PNRC2
SRSF10
MYOM3
IL22RA1
IFNLR1
TMEM139
CASP2
EPHA1
TAS2R41
TCAF2
TCAF1
OR2F1
OR2A42
CTAGE8
OR2A1
TPK1
CUL1
EZH2
ZNF282
SSPO
ZNF862
ATP6V0E2
ACTR3C
ZBED6CL
GIMAP8
GIMAP4
GIMAP6
GIMAP1
TMEM176B
TMEM176A
AOC1
KCNH2
NOS3
ABCB8
ASIC3
CDK5
AGAP3
ASB10
CHPF2
SMARCD3
NUB1
WDR86
PRKAG2
KMT2C
XRCC2
DPP6
HTR5A
INSIG1
CNPY1
RBM33
RNF32
LMBR1
DNAJB6
PTPRN2
NCAPG2
VIPR2
ERICH1
DLGAP2
CLN8
ARHGEF10
KBTBD11
MYOM2
CSMD1
MCPH1
DEFA5
USP17L1
USP17L4
PRR23D1
PRR23D2
USP17L8
USP17L3
TNKS
PRSS55
RP1L1
C8orf74
SOX7
XKR6
MTMR9
SLC35G5
GATA4
NEIL2
FDFT1
DEFB134
ZNF705D
USP17L7
USP17L2
LONRF1
TRMT9B
DLC1
TUSC3
ZDHHC2
VPS37A
SLC7A2
MTUS1
PCM1
ASAH1
NAT1
PSD3
CSGALNACT1
LPL
SLC18A1
XPO7
NPM2
DMTN
FAM160B2
NUDT18
HR
PHYHIP
POLR3D
PIWIL2
SLC39A14
PDLIM2
C8orf58
CCAR2
EGR3
TNFRSF10C
TNFRSF10D
R3HCC1
SLC25A37
ADAMDEC1
ADAM7
NEFM
DOCK5
PPP2R2A
BNIP3L
PNMA2
DPYSL2
ADRA1A
STMN4
CHRNA2
EPHX2
CCDC25
ESCO2
PBK
ZNF395
FBXO16
INTS9
HMBOX1
KIF13B
DUSP4
LEPROTL1
RBPMS
GTF2E2
GSR
PPP2CB
TEX15
PURG
WRN
NRG1
WDR72
UNC13C
RAB27A
PIGBOS1
PYGO1
NEDD4
RFX7
ZNF280D
CGNL1
POLR2M
ALDH1A2
ADAM10
MYO1E
FAM81A
GTF2A2
ICE2
RORA
VPS13C
TLN2
TPM1
RPS27L
RAB8B
APH1B
CA12
USP3
HERC1
SNX1
CSNK1G1
TRIP4
ZNF609
RBPMS2
PLEKHO2
SPG21
MTFMT
SLC51B
CILP
IGDCC3
DPP8
HACD3
INTS14
SLC24A1
DENND4A
[truncated: 7,384 more rows]
