# Supplementary material for: The High Ratio of the Plasma miR-96/miR-99b Correlated With Poor Prognosis in Patients With Metastatic Colorectal Cancer
Source: Front Mol Biosci. 2022 Jan 3;8:799060. doi: 10.3389/fmolb.2021.799060 (PMC8762210; doi:10.3389/fmolb.2021.799060)
Supplement: Supplementary file 8 [file Table5.XLSX]

## Sheet: Sheet1
SMU1
BAG1
NFX1
AQP7
AQP3
ANKRD18B
DCAF12
UBAP1
NUDT2
MYORG
DNAI1
RPP25L
ARID3C
SIGMAR1
CCL19
PHF24
C9orf131
VCP
FANCG
UNC13B
RUSC2
FAM166B
CCDC107
GBA2
OR2S2
CCIN
GNE
RNF38
MELK
PAX5
ZBTB5
FBXO10
FRMPD1
DCAF10
SHB
CNTNAP3
SPATA31A1
ANKRD20A2
SPATA31A6
SPATA31A5
SPATA31A7
LOC100289279
SPATA31A3
TMEM252
TJP2
PTAR1
KLF9
TRPM3
C9orf57
ZFAND5
TRPM6
OSTF1
PCSK5
PRUNE2
GNAQ
CEP78
PSAT1
SPATA31D1
KIF27
HNRNPK
RMI1
SLC28A3
DAPK1
CTSL
NXNL2
C9orf47
SHC3
SEMA4D
GADD45G
SYK
AUH
ROR2
SPTLC1
NOL8
CENPP
ECM2
ZNF484
WNK2
FAM120AOS
PTPDC1
MFSD14B
FBP2
C9orf3
FANCC
ERCC6L2
HSD17B3
SLC35D2
ZNF510
MFSD14C
CTSV
CCDC180
TSTD2
TBC1D2
ANKS6
TGFBR1
NR4A3
STX17
ERP44
INVS
TEX10
BAAT
OR13C8
ABCA1
SLC44A1
FSD1L
ZNF462
KLF4
FRRS1L
PALM2
PALM2-AKAP2
AKAP2
FAM110A
PSMF1
SIRPD
SIRPB1
SIRPG
SIRPA
PDYN
TGM3
TGM6
SNRPB
IDH3B
PCED1A
UBOX5
FASTKD5
SLC4A11
C20orf194
ATRN
GFRA4
ADAM33
SIGLEC1
HSPA12B
CENPB
CDC25B
MAVS
PANK2
RNF24
SMOX
TMEM230
C20orf196
CHGB
TRMT6
MCM8
CRLS1
PAK5
SNAP25
SPTLC3
ISM1
ESF1
NDUFAF5
FLRT3
KIF16B
DSTN
RRBP1
SNX5
MGME1
KAT14
DZANK1
POLR3F
SMIM26
NAA20
CFAP61
RALGAPA2
KIZ
NKX2-2
PAX1
THBD
CD93
NAPB
CST9
CST2
APMAP
ACSS1
ENTPD6
PYGB
NINL
REM1
BCL2L1
TTLL9
PDRG1
XKR7
PLAGL2
ASXL1
NOL4L
C20orf203
EFCAB8
BPIFB6
BPIFB3
BPIFA3
BPIFA1
CDK5RAP1
CBFA2T2
RALY
ASIP
ITCH
NCOA6
GGT7
TRPC4AP
EDEM2
MMP24OS
EIF6
FAM83C
GDF5
CEP250
C20orf173
RBM12
NFS1
ROMO1
RBM39
PHF20
CNBD2
EPB41L1
DLGAP4
DSN1
SOGA1
MROH8
MANBAL
BLCAP
NNAT
CTNNBL1
VSTM2L
TTI1
RPRD1B
TGM2
RALGAPB
SLC32A1
PPP1R16B
FAM83D
PLCG1
ZHX3
LPIN3
EMILIN3
PTPRT
SGK2
JPH2
FITM2
HNF4A
SERINC3
YWHAB
KCNS1
SEMG1
MATN4
SYS1
TP53TG5
DBNDD2
PIGT
WFDC8
UBE2C
SNX21
LIPH
DGKG
EIF4A2
ST6GAL1
MASP1
LPP
TPRG1
CCDC50
FGF12
MB21D2
HRASLS
ATP13A4
LRRC15
GP5
LSG1
FAM43A
XXYLT1
ACAP2
APOD
MUC20
TNK2
TFRC
SLC51A
PCYT1A
TCTEX1D2
TM4SF19
RNF168
WDR53
CEP19
PAK2
SENP5
NCBP2
NCBP2-AS2
MELTF
DLG1
BDH1
RUBCN
IQCG
LMLN
ZNF141
PIGG
PDE6B
PCGF3
CPLX1
GAK
DGKQ
SLC26A1
FGFRL1
RNF212
CTBP1
CRIPAK
FAM53A
NSD2
NAT8L
POLN
CFAP99
RNF4
FAM193A
SH3BP2
ADD1
GRK4
HTT
HGFAC
DOK7
LRPAP1
OTOP1
TMEM128
NSG1
STK32B
EVC2
CRMP1
C4orf50
PPP2R2C
MAN2B2
MRFAP1
MRFAP1L1
KIAA0232
TBC1D14
TADA2B
PSAPL1
AFAP1
ABLIM2
SH3TC1
ACOX3
NKX3-2
C1QTNF7
CC2D2A
FAM200B
BST1
CD38
TAPT1
MED28
FAM184B
LCORL
DHX15
LGI2
SLC34A2
SEL1L3
STIM2
NWD2
C4orf19
TBC1D1
TLR10
FAM114A1
KLHL5
WDR19
RFC1
KLB
LIAS
UGDH
UBE2K
PDS5A
N4BP2
SVEP1
KIAA0368
UGCG
PTBP3
KIAA1958
SLC46A2
FKBP15
SLC31A1
CDC26
RNF183
WDR31
BSPRY
HDHD3
ALAD
C9orf43
ZNF618
AMBP
ORM1
ORM2
AKNA
WHRN
TNFSF15
TNC
TRIM32
CDK5RAP2
MEGF9
FBXW2
STOM
NDUFA8
LHX6
MRRF
PTGS1
OR1J2
OR1N1
OR1N2
OR1B1
OR1L4
RC3H2
STRBP
CRB2
ADGRD2
NR5A1
NR6A1
WDR38
ARPC5L
GOLGA1
SCAI
PPP6C
RABEPK
GAPVD1
MAPKAP1
PBX3
MVB12B
ZBTB43
RALGPS1
ANGPTL2
ZNF79
LRSAM1
FAM129B
STXBP1
PTRH1
TTC16
TOR2A
SH2D3C
AK1
ST6GALNAC6
ST6GALNAC4
PIP5KL1
FAM102A
NAIF1
SLC25A25
PTGES2
CIZ1
GOLGA2
COQ4
SLC27A4
URM1
CERCAM
GLE1
SPTAN1
KYAT1
DOLK
MIGA2
PTPA
IER5L
ASB6
TOR1A
USP20
FNBP1
GPR107
NCS1
HMCN2
FUBP3
LAMC3
AIF1L
FAM78A
PLPP7
PRRC2B
UCK1
PRRT1B
MED27
SETX
TTF1
BARHL1
SPACA9
TSC1
GTF3C5
CEL
OBP2B
ABO
SURF6
MED22
SURF2
SURF4
ADAMTS13
SLC2A6
MYMK
DBH
SARDH
BRD3
WDR5
RXRA
COL5A1
FCN2
FCN1
OBP2A
LOC102723971
LCN9
KCNT1
NACC2
TMEM250
LHX3
CCDC187
GPSM1
CARD9
PRPF4B
LYRM4
FARS2
NRN1
F13A1
SSR1
CAGE1
TXNDC5
SLC35B3
GCNT2
PAK1IP1
TMEM14B
MAK
SYCP2L
ERVFRD-1
PHACTR1
TBC1D7-LOC100130357
TBC1D7
GFOD1
SIRT5
RNF182
CD83
DTNBP1
ATXN1
STMND1
KIF13A
RNF144B
CDKAL1
DCDC2
GPLD1
KIAA0319
ACOT13
ARMH2
RIPOR2
CARMIL1
SLC17A1
HIST1H2AB
HFE
HIST1H4E
HIST1H2AE
BTN3A2
BTN2A2
BTN3A1
BTN3A3
BTN2A1
ABT1
HIST1H2AH
ZNF184
HIST1H2AK
HIST1H1B
ZSCAN9
ZKSCAN3
ZSCAN23
ZBED9
OR12D3
MAS1L
GABBR1
MOG
ZFP57
HLA-A
ZNRD1
TRIM10
TRIM26
TRIM39
GNL1
MRPS18B
DHX16
PPP1R18
MDC1
TUBB
IER3
DDR1
VARS2
DPCR1
MUC21
CDSN
TCF19
POU5F1
MICA
NFKBIL1
LTA
PRRC2A
BAG6
C6orf47
CSNK2B
LY6G5C
ABHD16A
MPIG6B
CLIC1
MSH5
VWA7
LSM2
HSPA1L
HSPA1A
HSPA1B
NEU1
SLC44A4
C2
ZBTB12
CFB
NELFE
SKIV2L
STK19
C4A
C4B
TNXB
ATF6B
PPT2
EGFL8
AGER
NOTCH4
C6orf10
HLA-DQA1
HLA-DQB1
HLA-DQA2
HLA-DQB2
HLA-DOB
TAP2
PSMB8
TAP1
HLA-DMA
BRD2
HLA-DOA
HLA-DPB1
COL11A2
RXRB
RING1
WDR46
MYO1B
NABP1
SLC39A10
DNAH7
HECW2
PGAP1
SF3B1
HSPD1
MOB4
MARS2
BOLL
PLCL1
FTCDNL1
TYW5
SPATS2L
SGO2
BZW1
NIF3L1
FAM126B
CFLAR
CASP10
CASP8
TRAK2
FZD7
KIAA2012
BMPR2
NBEAL1
CYP20A1
ABI2
RAPH1
CD28
CTLA4
ICOS
PARD3B
INO80D
GPR1
DYTN
MDH1B
FASTKD2
KLF7
CREB1
METTL21A
FZD5
PLEKHM3
IDH1
PIKFYVE
PTH2R
MAP2
KANSL1L
ACADL
MYL1
LANCL1
ERBB4
IKZF2
VWC2L
BARD1
ABCA12
FN1
TMEM169
XRCC5
RUFY4
CXCR2
CXCR1
AAMP
PNKD
TMBIM1
SLC11A1
CTDSP1
VIL1
CNOT9
PLCD4
ZNF142
BCS1L
TTLL4
PRKAG3
WNT6
FEV
CFAP65
NHEJ1
SLC23A3
CNPPD1
ABCB6
ATG9A
GLB1L
STK16
TUBA4A
TUBA4B
DNAJB2
PTPRN
DNPEP
SPEG
ASIC4
TMEM198
OBSL1
INHA
SLC4A3
EPHA4
PAX3
KCNE4
WDFY1
SERPINE2
CUL3
DOCK10
NYAP2
RHBDD1
COL4A3
MFF
AGFG1
SLC19A3
SPHKAP
PID1
DNER
TRIP12
SLC16A14
SP140
SP140L
ITM2C
GPR55
C2orf72
PSMD1
NMUR1
PTMA
COPS7B
ALPP
ECEL1
PRSS56
CHRND
TIGD1
EIF4E2
EFHD1
GIGYF2
INPP5D
ATG16L1
DGKD
UGT1A8
UGT1A7
UGT1A6
UGT1A5
UGT1A4
UGT1A3
UGT1A1
MROH2A
TFCP2L1
CLASP1
NIFK
TSN
GYPC
BIN1
CYP27C1
MAP3K2
MYO7B
GPR17
WDR33
HS6ST1
RAB6C
SMPD4
CCDC115
IMP4
PTPN18
AMER3
FAM168B
PLEKHB2
LYPD1
NCKAP5
MGAT5
TMEM163
ACMSD
CCNT2
RAB3GAP1
ZRANB3
R3HDM1
DARS
THSD7B
HNMT
NXPH2
GTDC1
ZEB2
ORC4
MBD5
RND3
RBM43
ARL6IP6
GALNT13
NR4A2
GPD2
GALNT5
WDSUB1
2019-03-07
LY75-CD302
LY75
PLA2R1
ITGB6
RBMS1
DPP4
IFIH1
GCA
KCNH7
FIGN
SCN3A
CERS6
ABCB11
DHRS9
KLHL41
FASTKD1
PPIG
PHOSPHO2-KLHL23
SSB
METTL5
SP5
GAD1
GORASP2
TLK1
METTL8
DCAF17
DYNC1I2
SLC25A12
HAT1
METAP1D
DLX1
ITGA6
RAPGEF4
MAP3K20
CDCA7
SCRN3
GPR155
CHN1
ATF2
LNPK
HOXD3
HOXD1
HNRNPA3
NFE2L2
AGPS
TTC30A
PDE11A
RBM45
OSBPL6
TTN
CCDC141
SESTD1
CWC22
ITGA4
SSFA2
DUSP19
ZNF804A
FSIP2
ZC3H15
ITGAV
GULP1
COL3A1
COL5A2
SLC40A1
PMS1
C2orf88
HIBCH
MFSD6
NAB1
STAT1
TMEM151A
B4GAT1
MRPL11
DPP3
RBM14
RBM4
SPTBN2
LRFN4
C11orf86
SYT12
RHOD
KDM2A
GRK2
POLD4
CLCF1
RAD9A
TBC1D10C
CARNS1
RPS6KB2
CABP4
PITPNM1
ALDH3B2
UNC93B1
ALDH3B1
IGHMBP2
MRGPRF
TPCN2
MYEOV
CCND1
ORAOV1
FGF19
FGF4
FGF3
ANO1
PPFIA1
CTTN
SHANK2
NADSYN1
RNF121
NUMA1
LRTOMT
LAMTOR1
FOLR1
INPPL1
PDE2A
ARAP1
STARD10
FCHSD2
P2RY2
P2RY6
ARHGEF17
RAB6A
UCP3
PPME1
P4HA3
KCNE3
POLD3
XRRA1
NEU3
OR2AT4
SLCO2B1
ARRB1
KLHL35
GDPD5
SERPINH1
MOGAT2
GVQW3
LRRC32
TSKU
ACER3
B3GNT6
CAPN5
OMP
MYO7A
AQP11
CLNS1A
RSF1
AAMDC
NDUFC2-KCTD14
KCTD14
USP35
NARS2
TENM4
FAM181B
PRCP
RAB30
PCF11
CCDC90B
DLG2
HIKESHI
FZD4
TMEM135
RAB38
NOX4
TRIM77
TAF1D
C11orf54
MED17
HEPHL1
PANX1
GPR83
MRE11
AMOTL1
KDM4D
SESN3
CEP57
CCDC82
CNTN5
ARHGAP42
PGR
CFAP300
YAP1
BIRC3
MMP20
MMP10
MMP3
DCUN1D5
DYNC2H1
CASP1
GRIA4
KBTBD3
AASDHPPT
CWF19L2
ELMOD1
ATM
KDELC2
EXPH5
C11orf87
ZC3H12C
RDX
FDX1
ARHGDIA
ANAPC11
PCYT2
PYCR1
ASPSCR1
CCDC57
SLC16A3
CSNK1D
OGFOD3
WDR45B
RAB40B
FN3KRP
FN3K
TBCD
B3GNTL1
USP14
COLEC12
CLUL1
TYMS
YES1
ADCYAP1
METTL4
SMCHD1
EMILIN2
MYOM1
MYL12B
TGIF1
DLGAP1
TMEM200C
ARHGAP28
LAMA1
MTCL1
ANKRD12
NAPG
PIEZO2
SLC35G4
MPPE1
IMPA2
ANKRD62
TUBB6
AFG3L2
PTPN2
LDLRAD4
FAM210A
MC5R
ROCK1
TMEM241
NPC1
LAMA3
TTC39C
OSBPL1A
ZNF521
SS18
AQP4
CHST9
DSC3
DSC2
DSG4
DSG3
DSG2
TTR
B4GALT6
SLC25A52
TRAPPC8
GAREM1
KLHL14
DTNA
MAPRE2
ZNF397
ZSCAN30
ELP2
FHOD3
KIAA1328
SLC14A2
SLC14A1
SIGLEC15
EPG5
C18orf25
RNF165
LOXHD1
PIAS2
HDHD2
CTIF
SMAD7
C18orf32
LIPG
ACAA2
MYO5B
MBD1
MRO
SMAD4
DCC
POLI
C18orf54
TCF4
WDR7
BOD1L2
ST8SIA3
ONECUT2
FECH
ATP8B1
NEDD4L
ALPK2
MALT1
ZNF532
GRP
CPLX4
CCBE1
RNF152
KIAA1468
ZCCHC2
PHLPP1
BCL2
KDSR
VPS4B
SERPINB11
DSEL
CCDC102B
DOK6
CD226
RTTN
SOCS6
CBLN2
TIMM21
CNDP2
CNDP1
ZNF407
HHIPL1
EML1
WARS
WDR25
DLK1
DYNC1H1
WDR20
MOK
CINP
TECPR2
ANKRD9
RCOR1
CDC42BPB
LBHD2
EXOC3L4
TNFAIP2
EIF5
MARK3
CKB
TRMT61A
APOPT1
TDRD9
TMEM179
INF2
SIVA1
AKT1
ZBTB42
CEP170B
AHNAK2
JAG2
BRF1
PACS2
TEX22
MTA1
CRIP2
GOLGA6L6
NIPA1
CYFIP1
GOLGA6L1
GOLGA6L2
MKRN3
MAGEL2
GABRB3
HERC2
GOLGA6L7
FAM189A1
CHRFAM7A
GOLGA8R
ARHGAP11B
FAN1
TRPM1
KLF13
CHRNA7
GOLGA8O
GOLGA8N
ARHGAP11A
GREM1
FMN1
RYR3
GOLGA8A
GOLGA8B
GJD2
AQR
ZNF770
C15orf41
MEIS2
TMCO5A
SPRED1
FAM98B
THBS1
BUB1B
BUB1B-PAK6
PAK6
ANKRD63
PLCB2
CCDC9B
KNSTRN
BAHD1
CCDC32
RPUSD2
KNL1
RAD51
RMDN3
ZFYVE19
VPS18
CHP1
OIP5
RTF1
ITPKA
TYRO3
MGA
MAPKBP1
JMJD7-PLA2G4B
JMJD7
PLA2G4B
EHD4
PLA2G4E
PLA2G4D
PLA2G4F
VPS39
GANC
CAPN3
ZNF106
LRRC57
TTBK2
TMEM62
LCMT2
ZSCAN29
TP53BP1
MAP1A
STRC
CKMT1A
PDIA3
SERF2
MFAP1
WDR76
FRMD5
CASC4
TRIM69
TERB2
DUOXA2
DUOXA1
DUOX1
SHF
GATM
SEMA6D
MYEF2
CTXN2
SLC12A1
FBN1
CEP152
SECISBP2L
GALK2
ATP8B4
USP8
TRPM7
SPPL2A
CYP19A1
GLDN
SCG3
TMOD2
LEO1
GNB5
MYO5C
MYO5A
ARPP19
RDM1
PIGW
GGNBP2
LHX1
AATF
ACACA
TADA2A
GPR179
SOCS7
ARHGAP23
SRCIN1
MLLT6
PCGF2
PIP4K2B
RPL23
LASP1
PLXDC1
ARL5C
CACNB1
STAC2
FBXL20
MED1
CDK12
NEUROD2
STARD3
PGAP3
GRB7
IKZF3
ORMDL3
THRA
WIPF2
CDC6
RARA
SMARCE1
KRT24
KRT20
KRT40
KRTAP3-3
KRTAP3-2
KRT33B
KRT31
KRT37
KRT35
KRT36
KRT13
KRT15
KRT9
KRT16
KRT17
EIF1
HAP1
FKBP10
NT5C3B
KLHL11
ACLY
TTC25
DNAJC7
NKIRAS2
C17orf113
DHX58
KAT2A
RAB5C
STAT5B
STAT5A
STAT3
CAVIN1
NAGLU
COASY
PSMC3IP
RETREG3
TUBG1
EZH1
RAMP2
WNK4
BECN1
PSME3
AOC2
AOC3
PTGES3L
VAT1
NBR1
ARL4D
DHX8
ETV4
DUSP3
MPP3
CD300LG
MPP2
NAGS
HDAC5
ASB16
SLC4A1
GRN
ITGA2B
FZD2
DBF4B
EFTUD2
CCDC103
KIF18B
C1QL1
DCAKD
NMT1
PLCD3
HEXIM2
FMNL1
ARHGAP27
LINC02210-CRHR1
MAPT
LRRC37A
ARL17B
LRRC37A2
WNT3
GOSR2
RPRML
MYL4
EFCAB13
NPEPPS
TBKBP1
SP2
CDK5RAP3
NFE2L1
CBX1
SKAP1
HOXB4
HOXB5
HOXB7
HOXB9
HOXB13
TTLL6
B4GALNT2
GNGT2
ZNF652
NGFR
SPOP
KAT7
DLX4
DLX3
ITGA3
PDK2
PPP1R9B
SGCA
COL1A1
TMEM92
XYLT2
LRRC59
CHAD
RSAD1
NOC2L
C1orf159
TNFRSF18
C1QTNF12
SCNN1D
ACAP3
TAS1R3
MXRA8
CCNL2
ATAD3B
FNDC10
MIB2
NADK
GNB1
CALML6
GABRD
PRKCZ
FAAP20
MORN1
PEX10
FAM213B
TTC34
ACTRT2
PRDM16
ARHGEF16
MEGF6
TP73
CCDC27
LRRC47
CEP104
DFFB
C1orf174
NPHP4
KCNAB2
CHD5
RPL22
ICMT
GPR153
HES2
ESPN
PLEKHG5
NOL9
TAS1R1
ZBTB48
THAP3
VAMP3
TNFRSF9
ERRFI1
RERE
H6PD
SPSB1
PIK3CD
LZIC
NMNAT1
UBE4B
KIF1B
CENPS
DFFA
C1orf127
TARDBP
MTOR
UBIAD1
DISP3
AGTRAP
MTHFR
CLCN6
NPPA
VPS13D
AADACL3
PRAMEF1
PRAMEF11
PRAMEF2
PRAMEF4
PRAMEF6
PRAMEF25
PRAMEF26
PRAMEF13
PRAMEF5
PRAMEF15
PRAMEF14
PRAMEF19
PRAMEF17
TMEM51
FHAD1
SLC25A34
FBLIM1
SPEN
ZBTB17
SRARP
HSPB7
CLCNKA
CLCNKB
EPHA2
RSG1
FBXO42
SZRD1
SPATA21
CROCC
PADI2
PADI3
PADI6
ARHGEF10L
ACTL8
PAX7
ALDH4A1
IFFO2
PQLC2
MINOS1-NBL1
MINOS1
NBL1
RNF186
OTUD3
PLA2G2A
PLA2G2F
UBXN10
MUL1
DDOST
SH2D5
ECE1
NBPF3
RAP1GAP
HSPG2
CELA3A
CDC42
WNT4
ZBTB40
EPHA8
C1QB
KDM1A
HTR1D
HNRNPR
ASAP3
RPL11
PNRC2
SRSF10
MYOM3
IFNLR1
TAS2R40
TMEM139
CLCN1
FAM131B
ZYX
TAS2R60
TAS2R41
CTAGE15
TCAF2
CTAGE6
CTAGE4
ARHGEF5
NOBOX
EZH2
ZNF398
ZNF282
ZNF783
ZNF746
KRBA1
SSPO
ZBED6CL
REPIN1
GIMAP8
GIMAP1-GIMAP5
GIMAP1
GIMAP5
TMEM176B
AOC1
ABCB8
TMUB1
AGAP3
ABCF2
CHPF2
SMARCD3
NUB1
CRYGN
RHEB
PRKAG2
GALNTL5
KMT2C
DPP6
PAXIP1
SHH
RNF32
LMBR1
NOM1
UBE3C
PTPRN2
NCAPG2
WDR60
VIPR2
TDRP
DLGAP2
CLN8
ARHGEF10
MYOM2
CSMD1
MCPH1
XKR5
DEFB103B
SPAG11B
DEFB103A
PRAG1
MFHAS1
PPP1R3B
MSRA
RP1L1
PINX1
MTMR9
SLC35G5
FAM167A
NEIL2
FDFT1
ZNF705D
MSR1
MICU3
CNOT7
SLC7A2
MTUS1
PCM1
ASAH1
PSD3
SH2D4A
INTS10
LPL
SLC18A1
LZTS1
GFRA2
FAM160B2
NUDT18
HR
REEP4
BMP1
PHYHIP
PIWIL2
EGR3
RHOBTB2
TNFRSF10B
SLC25A37
STC1
ADAM28
DOCK5
GNRH1
CDCA2
BNIP3L
PNMA2
DPYSL2
ADRA1A
STMN4
TRIM35
CHRNA2
SCARA3
CCDC25
PNOC
FZD3
EXTL3
HMBOX1
KIF13B
DUSP4
LEPROTL1
MBOAT4
RBPMS
PURG
NRG1
UNC13C
RSL24D1
PIGBOS1
CCPG1
PYGO1
PRTG
NEDD4
TCF12
GCOM1
MYZAP
POLR2M
LIPC
SLTM
GCNT3
GTF2A2
BNIP2
ICE2
RORA
TLN2
TPM1
LACTB
APH1B
CA12
USP3
DAPK2
SNX1
SNX22
PCLAF
TRIP4
ZNF609
RBPMS2
PLEKHO2
ANKDD1A
SPG21
MTFMT
RASL12
KBTBD13
PDCD7
CLPX
DPP8
HACD3
DIS3L
MAP2K1
SNAPC5
LCTL
SMAD6
MAP2K5
CALML4
CLN6
ITGA11
CORO2B
ANP32A
GLCE
KIF23
TLE3
LRRC49
THSD4
MYO9A
SENP8
GRAMD2A
PKM
CELF6
HEXA
ADPGK
NEO1
CD276
PML
ISLR2
CCDC33
SEMA7A
ARID3B
EDC3
CYP1A1
CSK
LMAN1L
SCAMP2
MPI
FAM219B
RPP25
SCAMP5
NEIL1
MAN2C1
SIN3A
CSPG4
UBE2Q2
FBXO22
TMEM266
ETFA
ISL2
SCAPER
PSTPIP1
IDH3A
ACSBG1
PSMA4
CHRNB4
ADAMTS7
CTSH
ANKRD34C
TMED3
KIAA1024
FAH
CTXND1
IL16
MEX3B
GOLGA6L10
GOLGA6L9
CPEB1
AP3B2
FSD2
TM6SF1
HDGFL3
SH3GL3
ADAMTSL3
GOLGA6L4
ZSCAN2
NMB
ALPK3
AKAP13
AGBL1
NTRK3
ISG20
MFGE8
ABHD2
RHCG
ABCC3
WFIKKN2
SPAG9
CA10
KIF2B
STXBP4
HLF
ANKFN1
TRIM25
COIL
MSI2
VEZF1
SRSF1
EPX
LPO
MPO
SUPT4H1
RNF43
MTMR4
SEPT4
C17orf47
RAD51C
PPM1E
SMG8
YPEL2
TUBD1
RPS6KB1
C17orf64
PPM1D
BCAS3
NACA2
MED13
METTL2A
TLK2
2019-03-10
TANC2
DCAF7
LIMD2
STRADA
CCDC47
DDX42
PSMC5
SMARCD2
CSH2
ERN1
TEX2
PECAM1
MILR1
LRRC37A3
GNA13
AXIN2
CEP112
PRKCA
HELZ
PSMD12
NOL11
BPTF
C17orf58
KPNA2
AMZ2
ARSG
WIPI1
PRKAR1A
ABCA8
MAP2K6
SLC39A11
SSTR2
CPSF4L
SDK2
TTYH2
BTBD17
GPRC5C
CD300A
CD300LB
GRIN2C
FDXR
USH1G
SLC16A5
ARMC7
SLC25A19
GRB2
MYO15B
RECQL5
SMIM5
SMIM6
SAP30BP
ITGB4
GALK1
UNC13D
TRIM65
FBF1
ACOX1
ZACN
EXOC7
FOXJ1
RNF157
QRICH2
SPHK1
UBE2O
RHBDF2
CYGB
PRCD
MXRA7
JMJD6
SEC14L1
SEPT9
SYNGR2
TK1
BIRC5
PGS1
DNAH17
CYTH1
USP36
CEP295NL
C1QTNF1
ENGASE
RBFOX3
ENPP7
CBX8
CCDC40
GAA
EIF4A3
SLC26A11
RNF213
ENDOV
NPTX1
RPTOR
BAIAP2
SLC38A10
BAHCC1
FAAP100
PDE6G
ARL16
SLC25A10
MCRIP1
P4HB
EFHC2
FUNDC1
CXorf36
SLC9A7
RP2
JADE3
UBA1
CDK16
ZNF157
ZNF41
ELK1
ZNF81
ZNF182
SPACA5
SSX5
PORCN
EBP
TBC1D25
RBM3
WDR13
WAS
SUV39H1
HDAC6
PQBP1
SLC35A2
OTUD5
CCDC120
PLP2
SYP
CACNA1F
CCDC22
PPP1R3F
USP27X
DGKK
SHROOM4
MAGED1
MAGED4B
MAGED4
XAGE1A
XAGE1B
SSX2
SSX2B
GPR173
TSPYL2
KDM5C
[truncated: 6,230 more rows]
