# Supplementary material for: The High Ratio of the Plasma miR-96/miR-99b Correlated With Poor Prognosis in Patients With Metastatic Colorectal Cancer
Source: Front Mol Biosci. 2022 Jan 3;8:799060. doi: 10.3389/fmolb.2021.799060 (PMC8762210; doi:10.3389/fmolb.2021.799060)
Supplement: Supplementary file 9 [file Table8.XLSX]

## Sheet: mTOR
supplementary table8_mTOR pathway
genesymbol	degree		module1	Genesymbol	degree		module2	Genesymbol	degree		module3	Genesymbol	degree		module4	Genesymbol	degree
MTOR	71
AKT1	67			WNT7B	26			SGK1	16			ATP6V1H	8			PTEN	8
RPTOR	62
INS	58
TSC2	58
GSK3B	57
PTEN	56
RHEB	56
RPS6KB1	53
RHOA	49
MAPK1	47
IRS1	45
KRAS	45
RICTOR	45
EIF4E	44			FZD4	26			PIK3R1	11
TSC1	44
AKT1S1	42			WNT10A	26			IGF1R	19			ATP6V1G2	8			STK11	6
MLST8	42
PDPK1	41
WNT1	40
AKT2	39			WNT9B	26			MAP2K1	14			ATP6V1C2	8			PDPK1	7
AKT3	39			WNT4	26			MAPKAP1	14			ATP6V1E1	8			MTOR	8
PIK3CA	39
IGF1R	38
LAMTOR3	38
INSR	37
WNT5A	36
LAMTOR1	35
DVL2	34			DVL3	26			AKT2	21
LAMTOR5	34
WNT2	34
WNT3A	34
SGK1	33
FZD3	32
RAF1	32
RRAGC	32
TBC1D7	32
GRB2	31
LRP5	31
MAP2K1	31
PIK3CB	31
STK11	31
WNT9A	31
WNT9B	31
DVL3	30			WNT5A	26			KRAS	17
LRP6	30
PIK3R1	30
WNT10B	30
WNT3	30
WNT4	30
FZD1	29			FZD2	26
FZD4	29
PRKAA1	29
WNT2B	29
FZD2	28
FZD5	28
FZD7	28
PRKAA2	28
RPS6KB2	28
WNT6	28
WNT7B	28
WNT8A	28
WNT8B	28
FZD6	27
FZD8	27
MAPKAP1	27
SESN2	27
WNT10A	27
PRKCA	26
SOS1	26
RPS6KA1	25
RPS6KA2	25
NPRL2	23
PIK3CD	23
RPS6KA3	22
BRAF	21			WNT2	26			TSC1	18
EIF4B	21			FZD5	26			MAPK1	18
PIK3R3	21
PRKCB	21
DEPDC5	20			WNT8B	26			EIF4E	19
FZD9	20
PRR5	20
ULK1	20
DDIT4	19			FZD1	26			RPS6KB2	15
MAP2K2	19
WDR24	19
FNIP1	18			LRP6	26
GRB10	18
IKBKB	18
SEH1L	18
MIOS	17
WDR59	17
GATSL3	16
TNF	16
ATP6V1A	13			WNT8A	26			AKT1S1	17			ATP6V1F	8			GRB2	7
ATP6V1C1	13			FZD6	26			RICTOR	20			ATP6V1G3	8			AKT1	8
ATP6V1C2	13			WNT10B	26			PIK3CB	16			ATP6V1C1	8			PIK3CA	8
ATP6V1E1	13			LRP5	26			RPS6KB1	20			ATP6V1E2	8			IRS1	8
ATP6V1E2	13			FZD3	26			MLST8	15			ATP6V1A	8			RHOA	8
ATP6V1G2	13			FZD8	26			GSK3B	17
ATP6V1G3	13			WNT3	26			TSC2	21
ATP6V1H	13			WNT9A	26			INS	19
GATSL2	13
TTI1	12
FNIP2	11			WNT1	26
SOS2	11
ATP6V1F	10			WNT2B	26			AKT3	21
PRKCG	10
ULK2	10
RPS6KA6	9
STRADA	9
TELO2	8
CAB39	7			WNT6	26			RHEB	18
LPIN1	6
EIF4E1B	5			WNT3A	26
SLC7A5	5
STRADB	5
CLIP1	3			DVL2	26			RPTOR	20
SLC3A2	3
EIF4E2	2			FZD7	26
RNF152	2
