# Supplementary material for: The High Ratio of the Plasma miR-96/miR-99b Correlated With Poor Prognosis in Patients With Metastatic Colorectal Cancer
Source: Front Mol Biosci. 2022 Jan 3;8:799060. doi: 10.3389/fmolb.2021.799060 (PMC8762210; doi:10.3389/fmolb.2021.799060)
Supplement: Supplementary file 10 [file DataSheet1.CSV]

	HCT116	HCT116	HCT116	LOVO	LOVO	LOVO	NCM460	NCM460	NCM460
miR-96	7.138471919	7.01598868	5.910391596	6.123206638	8.683751913	7.855485105	1	1	1
miR-99b	0.391868274	0.037504662	0.068428479	0.797667078	0.021403704	0.17158054	1	1	1
miR-155	14.92041439	16.50062127	14.30533482	5.382797566	10.3655471	9.867753862	1	1	1
Let-7a	13.96953961	14.56004713	14.70559165	11.61495041	8.917449187	6.654616116	1	1	1
let-7b	0.35652268	0.25705799	0.204356186	0.240657977	0.283023186	0.336679134	1	1	1
miR-99a	0.931024611	0.923175172	0.820368104	1.270015205	1.232114021	1.061138233	1	1	1
